# Supplementary material for: Exposure to Commonly Used Drugs and the Risk of Gastric Cancer: An Umbrella Review of Meta-Analyses
Source: Cancers (Basel). 2023 Jan 6;15(2):372. doi: 10.3390/cancers15020372 (PMC9856677; doi:10.3390/cancers15020372)
Supplement: Supplementary file 1 [file cancers-15-00372-s001.zip]

Archive with 1 entries (1 files):
- cancers-2038198-supplementary.pdf
